# Supplementary material for: The role of vesicle trafficking genes in osteoblast differentiation and function
Source: Sci Rep. 2023 Sep 26;13:16079. doi: 10.1038/s41598-023-43116-8 (PMC10522589; doi:10.1038/s41598-023-43116-8)
Supplement: Supplementary file 2 — Supplementary Information 2. [file 41598_2023_43116_MOESM2_ESM.xlsx]

## Sheet: 593 overlap gene top 10 go term
	Rank		Gene count	Fold Enrichment	raw P value	FDR
overlap genes	No.1	vesicle fusion with Golgi apparatus	4	15.2	0.000349	0.0419	sheet2
593 genes		Golgi vesicle transport	24	4.36	8.62e-09	8.83e-06	sheet3
		vesicle-mediated transport	57	2.01	1.62e-06	0.000672	sheet4
	No.2	negative regulation of endoplasmic reticulum stress-induced intrinsic apoptotic signaling pathway	5	10.55	0.00025	0.0343	sheet5
	No.3	COPII-coated vesicle budding	5	10	0.000309	0.0381	sheet6
		ER to Golgi vesicle-mediated transport	14	7	6.88e-08	4.6e-05	sheet7
	No.4	endochondral ossification	7	9.5	2.54e-05	0.00565
	No.5	collagen fibril organization	8	7.41	3.19e-05	0.0069
	No.6	positive regulation of osteoblast differentiation	11	6.43	3.64e-06	0.00127
	No.7	endoplasmic reticulum unfolded protein response	8	6.08	0.000111	0.0191
	No.8	positive regulation of epithelial to mesenchymal transition	7	6.04	0.000306	0.0383
	No.9	regulation of bone mineralization	10	5.28	4.65e-05	0.00966
	No.10	face development	8	5.15	0.000308	0.0381

## Sheet: Sheet2
gene list-vesicle fusion with Golgi apparatus
MOUSE|MGI=MGI=1928483|UniProtKB=Q8K1E0	Stx5a	Syntaxin-5;Stx5;ortholog	SYNTAXIN-5 (PTHR19957:SF3)	SNARE protein(PC00034)	Mus musculus
MOUSE|MGI=MGI=1927204|UniProtKB=O35166	Gosr2	Golgi SNAP receptor complex member 2;Gosr2;ortholog	GOLGI SNAP RECEPTOR COMPLEX MEMBER 2 (PTHR21230:SF1)	SNARE protein(PC00034)	Mus musculus
MOUSE|MGI=MGI=2447876|UniProtKB=Q8BH47	Sec22a	Vesicle-trafficking protein SEC22a;Sec22a;ortholog	VESICLE-TRAFFICKING PROTEIN SEC22A (PTHR46258:SF3)		Mus musculus
MOUSE|MGI=MGI=1343104|UniProtKB=O35623	Bet1	BET1 homolog;Bet1;ortholog	BET1 HOMOLOG (PTHR12791:SF28)	SNARE protein(PC00034)	Mus musculus

## Sheet: Sheet3
gene list-Golgi vesicle transport
MOUSE|MGI=MGI=1928483|UniProtKB=Q8K1E0	Stx5a	Syntaxin-5;Stx5;ortholog	SYNTAXIN-5 (PTHR19957:SF3)	SNARE protein(PC00034)	Mus musculus
MOUSE|MGI=MGI=2443183|UniProtKB=Q8BI84	Mia3	Melanoma inhibitory activity protein 3;Mia3;ortholog	MELANOMA INHIBITORY ACTIVITY PROTEIN 3 (PTHR23158:SF54)	growth factor(PC00112)	Mus musculus
MOUSE|MGI=MGI=1927204|UniProtKB=O35166	Gosr2	Golgi SNAP receptor complex member 2;Gosr2;ortholog	GOLGI SNAP RECEPTOR COMPLEX MEMBER 2 (PTHR21230:SF1)	SNARE protein(PC00034)	Mus musculus
MOUSE|MGI=MGI=1334462|UniProtKB=Q8CIE6	Copa	Coatomer subunit alpha;Copa;ortholog	COATOMER SUBUNIT ALPHA (PTHR19876:SF1)	vesicle coat protein(PC00235)	Mus musculus
MOUSE|MGI=MGI=1913879|UniProtKB=Q9CRA5	Golph3	Golgi phosphoprotein 3;Golph3;ortholog	GOLGI PHOSPHOPROTEIN 3 (PTHR12704:SF3)		Mus musculus
MOUSE|MGI=MGI=98230|UniProtKB=P36536	Sar1a	GTP-binding protein SAR1a;Sar1a;ortholog	GTP-BINDING PROTEIN SAR1A (PTHR45684:SF6)		Mus musculus
MOUSE|MGI=MGI=1355326|UniProtKB=Q9WUQ2	Preb	Prolactin regulatory element-binding protein;Preb;ortholog	PROLACTIN REGULATORY ELEMENT-BINDING PROTEIN (PTHR23284:SF0)	DNA binding protein(PC00009)	Mus musculus
MOUSE|MGI=MGI=2139395|UniProtKB=Q921M4	Golga2	Golgin subfamily A member 2;Golga2;ortholog	GOLGIN SUBFAMILY A MEMBER 2 (PTHR10881:SF46)	membrane traffic protein(PC00150)	Mus musculus
MOUSE|MGI=MGI=2447876|UniProtKB=Q8BH47	Sec22a	Vesicle-trafficking protein SEC22a;Sec22a;ortholog	VESICLE-TRAFFICKING PROTEIN SEC22A (PTHR46258:SF3)		Mus musculus
MOUSE|MGI=MGI=1916858|UniProtKB=Q6NXL1	Sec24d	Sec24 related gene family, member D (S. cerevisiae);Sec24d;ortholog	PROTEIN TRANSPORT PROTEIN SEC24D (PTHR13803:SF6)	vesicle coat protein(PC00235)	Mus musculus
MOUSE|MGI=MGI=1277113|UniProtKB=Q8K212	Pacs1	Phosphofurin acidic cluster sorting protein 1;Pacs1;ortholog	PHOSPHOFURIN ACIDIC CLUSTER SORTING PROTEIN 1 (PTHR13280:SF16)		Mus musculus
MOUSE|MGI=MGI=2142282|UniProtKB=Q571B6	Whamm	WASP homolog-associated protein with actin, membranes and microtubules;Whamm;ortholog	WASP HOMOLOG-ASSOCIATED PROTEIN WITH ACTIN, MEMBRANES AND MICROTUBULES-RELATED (PTHR23330:SF6)		Mus musculus
MOUSE|MGI=MGI=99433|UniProtKB=P61750	Arf4	ADP-ribosylation factor 4;Arf4;ortholog	ADP-RIBOSYLATION FACTOR 4 (PTHR11711:SF110)		Mus musculus
MOUSE|MGI=MGI=2385017|UniProtKB=Q91V36	Nrbp2	Nuclear receptor-binding protein 2;Nrbp2;ortholog	NUCLEAR RECEPTOR-BINDING PROTEIN 2 (PTHR13902:SF53)	non-receptor serine/threonine protein kinase(PC00167)	Mus musculus
MOUSE|MGI=MGI=1914792|UniProtKB=Q8R3I3	Cog6	Conserved oligomeric Golgi complex subunit 6;Cog6;ortholog	CONSERVED OLIGOMERIC GOLGI COMPLEX SUBUNIT 6 (PTHR21506:SF0)		Mus musculus
MOUSE|MGI=MGI=1859646|UniProtKB=Q91VW5	Golga4	Golgin subfamily A member 4;Golga4;ortholog	GOLGIN SUBFAMILY A MEMBER 4 (PTHR19327:SF0)	membrane trafficking regulatory protein(PC00151);transfer/carrier protein(PC00219)	Mus musculus
MOUSE|MGI=MGI=2142885|UniProtKB=Q9JJA2	Cog8	Conserved oligomeric Golgi complex subunit 8;Cog8;ortholog	CONSERVED OLIGOMERIC GOLGI COMPLEX SUBUNIT 8 (PTHR21311:SF0)		Mus musculus
MOUSE|MGI=MGI=1261864|UniProtKB=Q8R3E3	Wipi1	WD repeat domain phosphoinositide-interacting protein 1;Wipi1;ortholog	WD REPEAT DOMAIN PHOSPHOINOSITIDE-INTERACTING PROTEIN 1 (PTHR11227:SF23)		Mus musculus
MOUSE|MGI=MGI=1914481|UniProtKB=Q9D9I4	Tbc1d20	TBC1 domain family member 20;Tbc1d20;ortholog	TBC1 DOMAIN FAMILY MEMBER 20 (PTHR20913:SF10)		Mus musculus
MOUSE|MGI=MGI=1914977|UniProtKB=Q9D0I4	Stx17	Syntaxin-17;Stx17;ortholog	SYNTAXIN-17 (PTHR19957:SF139)	SNARE protein(PC00034)	Mus musculus
MOUSE|MGI=MGI=1330826|UniProtKB=O70228	Atp9a	Probable phospholipid-transporting ATPase IIA;Atp9a;ortholog	PHOSPHOLIPID-TRANSPORTING ATPASE IIA-RELATED (PTHR24092:SF49)	cation transporter(PC00068);hydrolase(PC00121)	Mus musculus
MOUSE|MGI=MGI=1343104|UniProtKB=O35623	Bet1	BET1 homolog;Bet1;ortholog	BET1 HOMOLOG (PTHR12791:SF28)	SNARE protein(PC00034)	Mus musculus
MOUSE|MGI=MGI=2667185|UniProtKB=Q9JMH9	Myo18a	Unconventional myosin-XVIIIa;Myo18a;ortholog	UNCONVENTIONAL MYOSIN-XVIIIA (PTHR45615:SF13)		Mus musculus
MOUSE|MGI=MGI=1931787|UniProtKB=Q9EQC5	Scyl1	N-terminal kinase-like protein;Scyl1;ortholog	N-TERMINAL KINASE-LIKE PROTEIN (PTHR12984:SF3)		Mus musculus

## Sheet: Sheet4
gene list-vesicle-mediated transport
MOUSE|MGI=MGI=1928483|UniProtKB=Q8K1E0	Stx5a	Syntaxin-5;Stx5;ortholog	SYNTAXIN-5 (PTHR19957:SF3)	SNARE protein(PC00034)	Mus musculus
MOUSE|MGI=MGI=2443183|UniProtKB=Q8BI84	Mia3	Melanoma inhibitory activity protein 3;Mia3;ortholog	MELANOMA INHIBITORY ACTIVITY PROTEIN 3 (PTHR23158:SF54)	growth factor(PC00112)	Mus musculus
MOUSE|MGI=MGI=1927204|UniProtKB=O35166	Gosr2	Golgi SNAP receptor complex member 2;Gosr2;ortholog	GOLGI SNAP RECEPTOR COMPLEX MEMBER 2 (PTHR21230:SF1)	SNARE protein(PC00034)	Mus musculus
MOUSE|MGI=MGI=1917723|UniProtKB=Q9EQZ6	Rapgef4	Rap guanine nucleotide exchange factor 4;Rapgef4;ortholog	RAP GUANINE NUCLEOTIDE EXCHANGE FACTOR 4 (PTHR23113:SF175)	guanyl-nucleotide exchange factor(PC00113)	Mus musculus
MOUSE|MGI=MGI=98733|UniProtKB=O08710	Tg	Thyroglobulin;Tg;ortholog	THYROGLOBULIN (PTHR14093:SF19)	protease inhibitor(PC00191)	Mus musculus
MOUSE|MGI=MGI=1916193|UniProtKB=Q99MQ3	Pink1	Serine/threonine-protein kinase PINK1, mitochondrial;Pink1;ortholog	SERINE/THREONINE-PROTEIN KINASE PINK1, MITOCHONDRIAL (PTHR22972:SF7)	serine/threonine protein kinase receptor(PC00205)	Mus musculus
MOUSE|MGI=MGI=1928750|UniProtKB=P53994	Rab2a	Ras-related protein Rab-2A;Rab2a;ortholog	RAS-RELATED PROTEIN RAB-2A (PTHR24073:SF354)		Mus musculus
MOUSE|MGI=MGI=1914760|UniProtKB=Q9D8T4	Tvp23b	Golgi apparatus membrane protein TVP23 homolog B;Tvp23b;ortholog	GOLGI APPARATUS MEMBRANE PROTEIN TVP23 HOMOLOG B-RELATED (PTHR13019:SF9)		Mus musculus
MOUSE|MGI=MGI=1914831|UniProtKB=Q8K0F1	Tbc1d23	TBC1 domain family member 23;Tbc1d23;ortholog	TBC1 DOMAIN FAMILY MEMBER 23 (PTHR13297:SF5)		Mus musculus
MOUSE|MGI=MGI=1334462|UniProtKB=Q8CIE6	Copa	Coatomer subunit alpha;Copa;ortholog	COATOMER SUBUNIT ALPHA (PTHR19876:SF1)	vesicle coat protein(PC00235)	Mus musculus
MOUSE|MGI=MGI=1351646|UniProtKB=Q91V24	Abca7	ATP-binding cassette sub-family A member 7;Abca7;ortholog	ATP-BINDING CASSETTE SUB-FAMILY A MEMBER 7 (PTHR19229:SF49)	ATP-binding cassette (ABC) transporter(PC00003)	Mus musculus
MOUSE|MGI=MGI=1913879|UniProtKB=Q9CRA5	Golph3	Golgi phosphoprotein 3;Golph3;ortholog	GOLGI PHOSPHOPROTEIN 3 (PTHR12704:SF3)		Mus musculus
MOUSE|MGI=MGI=98230|UniProtKB=P36536	Sar1a	GTP-binding protein SAR1a;Sar1a;ortholog	GTP-BINDING PROTEIN SAR1A (PTHR45684:SF6)		Mus musculus
MOUSE|MGI=MGI=1355326|UniProtKB=Q9WUQ2	Preb	Prolactin regulatory element-binding protein;Preb;ortholog	PROLACTIN REGULATORY ELEMENT-BINDING PROTEIN (PTHR23284:SF0)	DNA binding protein(PC00009)	Mus musculus
MOUSE|MGI=MGI=2139395|UniProtKB=Q921M4	Golga2	Golgin subfamily A member 2;Golga2;ortholog	GOLGIN SUBFAMILY A MEMBER 2 (PTHR10881:SF46)	membrane traffic protein(PC00150)	Mus musculus
MOUSE|MGI=MGI=2140175|UniProtKB=Q8C142	Ldlrap1	Low density lipoprotein receptor adapter protein 1;Ldlrap1;ortholog	LOW DENSITY LIPOPROTEIN RECEPTOR ADAPTER PROTEIN 1 (PTHR11232:SF35)	signaling molecule(PC00207)	Mus musculus
MOUSE|MGI=MGI=2447876|UniProtKB=Q8BH47	Sec22a	Vesicle-trafficking protein SEC22a;Sec22a;ortholog	VESICLE-TRAFFICKING PROTEIN SEC22A (PTHR46258:SF3)		Mus musculus
MOUSE|MGI=MGI=1921363|UniProtKB=Q6DIA2	Exoc3l4	Exocyst complex component 3-like protein 4;Exoc3l4;ortholog	EXOCYST COMPLEX COMPONENT 3-LIKE PROTEIN 4 (PTHR21292:SF14)	membrane traffic protein(PC00150)	Mus musculus
MOUSE|MGI=MGI=1916858|UniProtKB=Q6NXL1	Sec24d	Sec24 related gene family, member D (S. cerevisiae);Sec24d;ortholog	PROTEIN TRANSPORT PROTEIN SEC24D (PTHR13803:SF6)	vesicle coat protein(PC00235)	Mus musculus
MOUSE|MGI=MGI=1277113|UniProtKB=Q8K212	Pacs1	Phosphofurin acidic cluster sorting protein 1;Pacs1;ortholog	PHOSPHOFURIN ACIDIC CLUSTER SORTING PROTEIN 1 (PTHR13280:SF16)		Mus musculus
MOUSE|MGI=MGI=1913616|UniProtKB=Q9CQE7	Ergic3	Endoplasmic reticulum-Golgi intermediate compartment protein 3;Ergic3;ortholog	ENDOPLASMIC RETICULUM-GOLGI INTERMEDIATE COMPARTMENT PROTEIN 3 (PTHR10984:SF25)		Mus musculus
MOUSE|MGI=MGI=2142282|UniProtKB=Q571B6	Whamm	WASP homolog-associated protein with actin, membranes and microtubules;Whamm;ortholog	WASP HOMOLOG-ASSOCIATED PROTEIN WITH ACTIN, MEMBRANES AND MICROTUBULES-RELATED (PTHR23330:SF6)		Mus musculus
MOUSE|MGI=MGI=99433|UniProtKB=P61750	Arf4	ADP-ribosylation factor 4;Arf4;ortholog	ADP-RIBOSYLATION FACTOR 4 (PTHR11711:SF110)		Mus musculus
MOUSE|MGI=MGI=1914163|UniProtKB=Q9CQM2	Kdelr2	ER lumen protein-retaining receptor 2;Kdelr2;ortholog	ER LUMEN PROTEIN-RETAINING RECEPTOR 2 (PTHR10585:SF37)	membrane trafficking regulatory protein(PC00151);receptor(PC00197)	Mus musculus
MOUSE|MGI=MGI=1917084|UniProtKB=Q8CG50	Rab43	Ras-related protein Rab-43;Rab43;ortholog	RAS-RELATED PROTEIN RAB-43 (PTHR24073:SF653)		Mus musculus
MOUSE|MGI=MGI=2385017|UniProtKB=Q91V36	Nrbp2	Nuclear receptor-binding protein 2;Nrbp2;ortholog	NUCLEAR RECEPTOR-BINDING PROTEIN 2 (PTHR13902:SF53)	non-receptor serine/threonine protein kinase(PC00167)	Mus musculus
MOUSE|MGI=MGI=96617|UniProtKB=Q61735	Cd47	Leukocyte surface antigen CD47;Cd47;ortholog	LEUKOCYTE SURFACE ANTIGEN CD47 (PTHR10613:SF0)		Mus musculus
MOUSE|MGI=MGI=108079|UniProtKB=Q61112	Sdf4	45 kDa calcium-binding protein;Sdf4;ortholog	45 KDA CALCIUM-BINDING PROTEIN (PTHR10827:SF51)	calmodulin(PC00061)	Mus musculus
MOUSE|MGI=MGI=2183559|UniProtKB=Q9EPJ9	Arfgap1	ADP-ribosylation factor GTPase-activating protein 1;Arfgap1;ortholog	ADP-RIBOSYLATION FACTOR GTPASE-ACTIVATING PROTEIN 1 (PTHR46395:SF1)		Mus musculus
MOUSE|MGI=MGI=1921520|UniProtKB=Q8C6M1	Usp20	Ubiquitin carboxyl-terminal hydrolase 20;Usp20;ortholog	UBIQUITIN CARBOXYL-TERMINAL HYDROLASE 20 (PTHR21646:SF13)	cysteine protease(PC00081)	Mus musculus
MOUSE|MGI=MGI=1916903|UniProtKB=A2AB59	Arhgap27	Rho GTPase-activating protein 27;Arhgap27;ortholog	RHO GTPASE-ACTIVATING PROTEIN 27 (PTHR23176:SF104)	G-protein modulator(PC00022)	Mus musculus
MOUSE|MGI=MGI=1914792|UniProtKB=Q8R3I3	Cog6	Conserved oligomeric Golgi complex subunit 6;Cog6;ortholog	CONSERVED OLIGOMERIC GOLGI COMPLEX SUBUNIT 6 (PTHR21506:SF0)		Mus musculus
MOUSE|MGI=MGI=1918084|UniProtKB=Q58A65	Spag9	C-Jun-amino-terminal kinase-interacting protein 4;Spag9;ortholog	C-JUN-AMINO-TERMINAL KINASE-INTERACTING PROTEIN 4 (PTHR13886:SF2)	kinase modulator(PC00140)	Mus musculus
MOUSE|MGI=MGI=1859646|UniProtKB=Q91VW5	Golga4	Golgin subfamily A member 4;Golga4;ortholog	GOLGIN SUBFAMILY A MEMBER 4 (PTHR19327:SF0)	membrane trafficking regulatory protein(PC00151);transfer/carrier protein(PC00219)	Mus musculus
MOUSE|MGI=MGI=2142885|UniProtKB=Q9JJA2	Cog8	Conserved oligomeric Golgi complex subunit 8;Cog8;ortholog	CONSERVED OLIGOMERIC GOLGI COMPLEX SUBUNIT 8 (PTHR21311:SF0)		Mus musculus
MOUSE|MGI=MGI=1261864|UniProtKB=Q8R3E3	Wipi1	WD repeat domain phosphoinositide-interacting protein 1;Wipi1;ortholog	WD REPEAT DOMAIN PHOSPHOINOSITIDE-INTERACTING PROTEIN 1 (PTHR11227:SF23)		Mus musculus
MOUSE|MGI=MGI=98935|UniProtKB=P98156	Vldlr	Very low-density lipoprotein receptor;Vldlr;ortholog	VERY LOW-DENSITY LIPOPROTEIN RECEPTOR (PTHR24270:SF16)		Mus musculus
MOUSE|MGI=MGI=1913501|UniProtKB=Q9D8S3	Arfgap3	ADP-ribosylation factor GTPase-activating protein 3;Arfgap3;ortholog	ADP-RIBOSYLATION FACTOR GTPASE-ACTIVATING PROTEIN 3 (PTHR45686:SF1)		Mus musculus
MOUSE|MGI=MGI=1914481|UniProtKB=Q9D9I4	Tbc1d20	TBC1 domain family member 20;Tbc1d20;ortholog	TBC1 DOMAIN FAMILY MEMBER 20 (PTHR20913:SF10)		Mus musculus
MOUSE|MGI=MGI=99425|UniProtKB=P46638	Rab11b	Ras-related protein Rab-11B;Rab11b;ortholog	RAS-RELATED PROTEIN RAB-11B (PTHR24073:SF335)		Mus musculus
MOUSE|MGI=MGI=2138297|UniProtKB=Q921I6	Sh3bp4	SH3 domain-binding protein 4;Sh3bp4;ortholog	SH3 DOMAIN-BINDING PROTEIN 4 (PTHR15603:SF3)		Mus musculus
MOUSE|MGI=MGI=1352462|UniProtKB=Q9Z0Y9	Nr1h3	Oxysterols receptor LXR-alpha;Nr1h3;ortholog	OXYSTEROLS RECEPTOR LXR-ALPHA (PTHR24082:SF259)	C4 zinc finger nuclear receptor(PC00169);nucleic acid binding(PC00171);receptor(PC00197)	Mus musculus
MOUSE|MGI=MGI=2384590|UniProtKB=Q8BTG7	Ndrg4	Protein NDRG4;Ndrg4;ortholog	PROTEIN NDRG4 (PTHR11034:SF21)	serine protease(PC00203)	Mus musculus
MOUSE|MGI=MGI=97844|UniProtKB=P35276	Rab3d	Ras-related protein Rab-3D;Rab3d;ortholog	RAS-RELATED PROTEIN RAB-3D (PTHR24073:SF330)		Mus musculus
MOUSE|MGI=MGI=1914977|UniProtKB=Q9D0I4	Stx17	Syntaxin-17;Stx17;ortholog	SYNTAXIN-17 (PTHR19957:SF139)	SNARE protein(PC00034)	Mus musculus
MOUSE|MGI=MGI=104993|UniProtKB=P48356	Lepr	Leptin receptor;Lepr;ortholog	LEPTIN RECEPTOR (PTHR23036:SF109)	cytokine(PC00083);defense/immunity protein(PC00090)	Mus musculus
MOUSE|MGI=MGI=88046|UniProtKB=Q03157	Aplp1	Amyloid-like protein 1;Aplp1;ortholog	AMYLOID-LIKE PROTEIN 1 (PTHR23103:SF13)	protease inhibitor(PC00191)	Mus musculus
MOUSE|MGI=MGI=1330826|UniProtKB=O70228	Atp9a	Probable phospholipid-transporting ATPase IIA;Atp9a;ortholog	PHOSPHOLIPID-TRANSPORTING ATPASE IIA-RELATED (PTHR24092:SF49)	cation transporter(PC00068);hydrolase(PC00121)	Mus musculus
MOUSE|MGI=MGI=1931295|UniProtKB=Q99P58	Rab27b	Ras-related protein Rab-27B;Rab27b;ortholog	RAS-RELATED PROTEIN RAB-27B (PTHR24073:SF587)		Mus musculus
MOUSE|MGI=MGI=104785|UniProtKB=Q64331	Myo6	Unconventional myosin-VI;Myo6;ortholog	UNCONVENTIONAL MYOSIN-VI (PTHR13140:SF745)	G-protein modulator(PC00022);actin binding motor protein(PC00040);cell junction protein(PC00070)	Mus musculus
MOUSE|MGI=MGI=1343104|UniProtKB=O35623	Bet1	BET1 homolog;Bet1;ortholog	BET1 HOMOLOG (PTHR12791:SF28)	SNARE protein(PC00034)	Mus musculus
MOUSE|MGI=MGI=96610|UniProtKB=P09055	Itgb1	Integrin beta-1;Itgb1;ortholog	INTEGRIN BETA-1 (PTHR10082:SF28)	cell adhesion molecule(PC00069);extracellular matrix glycoprotein(PC00100);receptor(PC00197)	Mus musculus
MOUSE|MGI=MGI=1858418|UniProtKB=Q9WTJ5	Ramp1	Receptor activity-modifying protein 1;Ramp1;ortholog	RECEPTOR ACTIVITY-MODIFYING PROTEIN 1 (PTHR14076:SF3)	receptor(PC00197)	Mus musculus
MOUSE|MGI=MGI=1859544|UniProtKB=Q9R0N8	Syt6	Synaptotagmin-6;Syt6;ortholog	SYNAPTOTAGMIN-6 (PTHR10024:SF45)	membrane trafficking regulatory protein(PC00151)	Mus musculus
MOUSE|MGI=MGI=2687005|UniProtKB=O89013	Lepr	Leptin receptor gene-related protein;Leprot;ortholog	LEPTIN RECEPTOR GENE-RELATED PROTEIN (PTHR12050:SF3)	cytokine receptor(PC00084)	Mus musculus
MOUSE|MGI=MGI=2667185|UniProtKB=Q9JMH9	Myo18a	Unconventional myosin-XVIIIa;Myo18a;ortholog	UNCONVENTIONAL MYOSIN-XVIIIA (PTHR45615:SF13)		Mus musculus
MOUSE|MGI=MGI=1931787|UniProtKB=Q9EQC5	Scyl1	N-terminal kinase-like protein;Scyl1;ortholog	N-TERMINAL KINASE-LIKE PROTEIN (PTHR12984:SF3)		Mus musculus

## Sheet: Sheet5
gene list-negative regulation of endoplasmic reticulum stress-induced intrinsic apoptotic signaling pathway
MOUSE|MGI=MGI=1921376|UniProtKB=Q9DBY1	Syvn1	E3 ubiquitin-protein ligase synoviolin;Syvn1;ortholog	E3 UBIQUITIN-PROTEIN LIGASE SYNOVIOLIN (PTHR22763:SF166)		Mus musculus
MOUSE|MGI=MGI=1328355|UniProtKB=P56695	Wfs1	Wolframin;Wfs1;ortholog	WOLFRAMIN (PTHR13098:SF3)		Mus musculus
MOUSE|MGI=MGI=99946|UniProtKB=Q61817	Creb3	Cyclic AMP-responsive element-binding protein 3;Creb3;ortholog	CYCLIC AMP-RESPONSIVE ELEMENT-BINDING PROTEIN 3 (PTHR45996:SF4)		Mus musculus
MOUSE|MGI=MGI=1347062|UniProtKB=Q9Z125	Creb3l1	Cyclic AMP-responsive element-binding protein 3-like protein 1;Creb3l1;ortholog	CYCLIC AMP-RESPONSIVE ELEMENT-BINDING PROTEIN 3-LIKE PROTEIN 1 (PTHR46004:SF1)		Mus musculus
MOUSE|MGI=MGI=1913418|UniProtKB=Q9ESF4	Grina	Protein lifeguard 1;Grina;ortholog	PROTEIN LIFEGUARD 1 (PTHR23291:SF16)		Mus musculus

## Sheet: Sheet6
gene list-COPII-coated vesicle budding
MOUSE|MGI=MGI=2443183|UniProtKB=Q8BI84	Mia3	Melanoma inhibitory activity protein 3;Mia3;ortholog	MELANOMA INHIBITORY ACTIVITY PROTEIN 3 (PTHR23158:SF54)	growth factor(PC00112)	Mus musculus
MOUSE|MGI=MGI=98230|UniProtKB=P36536	Sar1a	GTP-binding protein SAR1a;Sar1a;ortholog	GTP-BINDING PROTEIN SAR1A (PTHR45684:SF6)		Mus musculus
MOUSE|MGI=MGI=1355326|UniProtKB=Q9WUQ2	Preb	Prolactin regulatory element-binding protein;Preb;ortholog	PROLACTIN REGULATORY ELEMENT-BINDING PROTEIN (PTHR23284:SF0)	DNA binding protein(PC00009)	Mus musculus
MOUSE|MGI=MGI=1916858|UniProtKB=Q6NXL1	Sec24d	Sec24 related gene family, member D (S. cerevisiae);Sec24d;ortholog	PROTEIN TRANSPORT PROTEIN SEC24D (PTHR13803:SF6)	vesicle coat protein(PC00235)	Mus musculus
MOUSE|MGI=MGI=1914481|UniProtKB=Q9D9I4	Tbc1d20	TBC1 domain family member 20;Tbc1d20;ortholog	TBC1 DOMAIN FAMILY MEMBER 20 (PTHR20913:SF10)		Mus musculus

## Sheet: Sheet7
gene list-ER to Golgi vesicle-mediated transport
MOUSE|MGI=MGI=1928483|UniProtKB=Q8K1E0	Stx5a	Syntaxin-5;Stx5;ortholog	SYNTAXIN-5 (PTHR19957:SF3)	SNARE protein(PC00034)	Mus musculus
MOUSE|MGI=MGI=2443183|UniProtKB=Q8BI84	Mia3	Melanoma inhibitory activity protein 3;Mia3;ortholog	MELANOMA INHIBITORY ACTIVITY PROTEIN 3 (PTHR23158:SF54)	growth factor(PC00112)	Mus musculus
MOUSE|MGI=MGI=1927204|UniProtKB=O35166	Gosr2	Golgi SNAP receptor complex member 2;Gosr2;ortholog	GOLGI SNAP RECEPTOR COMPLEX MEMBER 2 (PTHR21230:SF1)	SNARE protein(PC00034)	Mus musculus
MOUSE|MGI=MGI=1334462|UniProtKB=Q8CIE6	Copa	Coatomer subunit alpha;Copa;ortholog	COATOMER SUBUNIT ALPHA (PTHR19876:SF1)	vesicle coat protein(PC00235)	Mus musculus
MOUSE|MGI=MGI=98230|UniProtKB=P36536	Sar1a	GTP-binding protein SAR1a;Sar1a;ortholog	GTP-BINDING PROTEIN SAR1A (PTHR45684:SF6)		Mus musculus
MOUSE|MGI=MGI=1355326|UniProtKB=Q9WUQ2	Preb	Prolactin regulatory element-binding protein;Preb;ortholog	PROLACTIN REGULATORY ELEMENT-BINDING PROTEIN (PTHR23284:SF0)	DNA binding protein(PC00009)	Mus musculus
MOUSE|MGI=MGI=2139395|UniProtKB=Q921M4	Golga2	Golgin subfamily A member 2;Golga2;ortholog	GOLGIN SUBFAMILY A MEMBER 2 (PTHR10881:SF46)	membrane traffic protein(PC00150)	Mus musculus
MOUSE|MGI=MGI=2447876|UniProtKB=Q8BH47	Sec22a	Vesicle-trafficking protein SEC22a;Sec22a;ortholog	VESICLE-TRAFFICKING PROTEIN SEC22A (PTHR46258:SF3)		Mus musculus
MOUSE|MGI=MGI=1916858|UniProtKB=Q6NXL1	Sec24d	Sec24 related gene family, member D (S. cerevisiae);Sec24d;ortholog	PROTEIN TRANSPORT PROTEIN SEC24D (PTHR13803:SF6)	vesicle coat protein(PC00235)	Mus musculus
MOUSE|MGI=MGI=2142282|UniProtKB=Q571B6	Whamm	WASP homolog-associated protein with actin, membranes and microtubules;Whamm;ortholog	WASP HOMOLOG-ASSOCIATED PROTEIN WITH ACTIN, MEMBRANES AND MICROTUBULES-RELATED (PTHR23330:SF6)		Mus musculus
MOUSE|MGI=MGI=2385017|UniProtKB=Q91V36	Nrbp2	Nuclear receptor-binding protein 2;Nrbp2;ortholog	NUCLEAR RECEPTOR-BINDING PROTEIN 2 (PTHR13902:SF53)	non-receptor serine/threonine protein kinase(PC00167)	Mus musculus
MOUSE|MGI=MGI=1914481|UniProtKB=Q9D9I4	Tbc1d20	TBC1 domain family member 20;Tbc1d20;ortholog	TBC1 DOMAIN FAMILY MEMBER 20 (PTHR20913:SF10)		Mus musculus
MOUSE|MGI=MGI=1914977|UniProtKB=Q9D0I4	Stx17	Syntaxin-17;Stx17;ortholog	SYNTAXIN-17 (PTHR19957:SF139)	SNARE protein(PC00034)	Mus musculus
MOUSE|MGI=MGI=1343104|UniProtKB=O35623	Bet1	BET1 homolog;Bet1;ortholog	BET1 HOMOLOG (PTHR12791:SF28)	SNARE protein(PC00034)	Mus musculus
